# Supplementary material for: Scientific response to the 2021 eruption of Nyiragongo based on the implementation of a participatory monitoring system
Source: Sci Rep. 2022 May 6;12:7488. doi: 10.1038/s41598-022-11149-0 (PMC9076609; doi:10.1038/s41598-022-11149-0)
Supplement: Supplementary file 2 — Supplementary Table 1. [file 41598_2022_11149_MOESM2_ESM.xlsx]

## Sheet: Dataset
PICTURE CODE	Name Location	Latitude	Longitude	DATE OF FIRST SIGHTING	Anomalies	Severity
F001	Bujovu sep congo	-1.651858	29.243715	2021-05-25	-	4
F002	Bujovu, Byahi	-1.651068	29.243952	2021-05-25	-	4
F003	Bujovu, Byahi	-1.649823	29.244303	2021-05-22	-	2
F004	Bujovu, Byahi	-1.650406	29.244432	2021-05-24	-	3
F005	Bunyerezo	-1.652787	29.240707	2021-05-23	-	1
F006	Bunyerezo	-1.653448	29.241026	2021-05-25	-	1
F007	Bunyerezo, Burengera	-1.657307	29.242365	2021-05-23	-	1
F008	Bujovu Kabutembo E.P. Murikuza	-1.660713	29.247353	2021-05-26	-	1
F009	Bujovu	-1.663631	29.250620	2021-05-24	-	1
F010	Kingakti	-1.662265	29.250485	2021-05-26	-	3
F011	Bujovu Kabutembo	NA	NA	2021-05-26	-	3
F012	Airport area KAMI HOUSE	-1.651946	29.243700	2021-05-24	-	4
F013	Monigi route national	-1.632143	29.251083	2021-05-23	-	3
F014	Mabanga Sud	-1.676530	29.226167	2021-05-24	-	3
F015	Gisenyi, south of airport (same crack F20-21)	-1.687812	29.262051	2021-05-25	-	4
F016	Gisenyi, south of airport (F20 continued)	-1.684021	29.262631	2021-05-25	-	4
F017	Gisenyi, north of airport	-1.669882	29.261494	2021-05-25	-	3
F018	Gisenyi, north of Gisenyi Hospital	-1.694882	29.261499	2021-05-25	-	3
F019	Gisenyi, north of Gisenyi Hospital	-1.697636	29.261145	2021-05-25	-	4
F020	Kabutembo	-1.662980	29.250591	2021-05-26	-	2
F021	Majengo,Av kibinda	-1.646223	29.227825	2021-05-27	-	1
F022	Majengo,Av kibinda	-1.645491	29.228355	2021-05-26	-	1
F023	Majengo,Av Marie auxiaritrisse,	-1.644391	29.226480	2021-05-27	-	1
F024	Buhene	1.641002	29.237389	2021-05-23	-	1
F025	Monigi	-1.637219	29.246489	2021-05-26	-	1
F026	Monigi	-1.637121	29.246534	2021-05-25	-	1
F027	Bujovu Av. Jolie bois	1.654336	29.246727	2021-05-27	-	1
F028	Bujovu Av. Jolie bois	-1.654305	29.246719	2021-05-27	-	1
F029	Bujovu Av. Jolie bois	-1.654165	29.246680	2021-05-26	-	1
F030	Bujovu Av Anika	-1.655338	29.246904	2021-05-27	-	1
F031	Bujovu Av Anika	-1.655000	29.246925	2021-05-24	-	2
F032	Bujovu Av Anika	-1.655083	29.246982	2021-05-24	-	2
F033	Bujovu Av Anika	-1.655060	29.247062	2021-05-24	-	2
F034	Murambi	-1.650606	29.252248	2021-05-26	-	1
F035	Gabiro	-1.657130	29.253484	2021-05-26	-	1
F036	Kingakati	-1.662248	29.250740	2021-05-27	-	3
F037	Sep Congo Bunyerezo	-1.653714	29.242982	2021-05-27	-	2
F038	Turunga	-1.643434	29.219261	2021-05-25	-	1
F039	Turunga	-1.643533	29.219423	2021-05-25	-	1
F040	Turunga, Av st Benoît	-1.643187	29.219366	2021-05-29	-	2
F041	Turunga	-1.642542	29.219293	2021-05-27	-	1
F042	Turunga Av st Paul	-1.641820	29.220636	2021-05-25	-	1
F043	Majengo	-1.647098	29.225358	2021-05-27	-	1
F044	Majengo	-1.648392	29.225107	2021-05-27	-	1
F045	Majengo, Av Bitwayiki	-1.648177	29.225353	2021-05-25	-	1
F046	Majengo, Av Bitwayiki	-1.648419	29.226085	2021-05-27	-	2
F047	Majengo, Kilijiwe	-1.649177	29.228628	2021-05-27	-	2
F048	Majengo Av mulindwa	-1.648146	29.226448	2021-05-27	-	2
F049	Majengo Av mulindwa	-1.649449	29.228263	2021-05-27	-	1
F050	Bunjovu	-1.651776	29.243730	2021-05-24	-	3
F051	Airport area	NA	NA	NA	-	4
F052	Bureau DGM, Av du port, Quartier les volcans	-1.685613	29.222349	NA	-	3
F053	Commune Karsimbi, Kibwe	-1.649515	29.218575	2021-05-26	-	4
F054	Commune Karisimbi, Quartier Katoyi, beside Eglise Catholique Notre Dame	-1.663482	29.226229	2021-05-27	-	2
F055	Commune Karisimbi, Quartier Katoyi, beside EP MALIKI	-1.663368	29.225399	2021-05-27	-	2
F056	Kamuchanga, Av. du port, Beside water pumping station (Mount Goma)	-1.686095	29.223974	NA	-	1
F057	Mabanga sud	-1.677231	29.225672	2021-05-27	-	2
F058	Buhimba	-1.650458	29.242118	2021-05-26	-	1
F059	Byahi Av buhimba	-1.650266	29.242002	2021-05-27	-	1
F060	Kiheru	-1.640050	29.251918	2021-05-23	-	1
F061	Kiheru	-1.639938	29.251907	2021-05-24	-	2
F062	Kiheru	-1.640145	29.251855	2021-05-28	-	1
F063	Kiheru	-1.638545	29.251625	2021-05-27	-	1
F064	Kiheru	-1.638707	29.251783	2021-05-28	-	2
F065	Mabanga Sud, AV Mutakato	-1.670937	29.228372	2021-05-24	-	2
F066	Mabanga	-1.670441	29.228254	2021-05-25	-	1
F067	Mabanga Sud	-1.676692	29.225954	2021-05-24	-	2
F068	Mabanga Sud	-1.675297	29.226474	2021-05-24	-	2
F069	Mabanga Sud	-1.673451	29.227233	2021-05-25	-	3
F070	Aeroport	-1.657119	29.242444	2021-05-25	-	1
F100	Himbi, av.baraka numéro 195	-1.6693004	29.2075586	2021-05-24	-	1
F101	Katindo, RVA/MAMAN OLIVE KABILA	-1.6761578	29.2082853	2021-05-26	-	1
F102	Katindo, RVA/MAMAN OLIVE KABILA	-1.6755171	29.2064145	2021-05-26	-	2
F103	Les Volcans, Mont Goma à coté du bureau de la police de GMI	-1.6797046	29.2251344	2021-05-25	-	4
F104	Les Volcans, Mont Goma	-1.6815451	29.2251119	2021-05-25	-	3
F105	Les Volcans, Mont Goma à côté du bureau de la police	-1.6797461	29.2251008	2021-05-25	-	4
F106	Les Volcans, Pret du Bureau GMI	-1.6797937	29.2249865	2021-05-25	-	3
F107	Les Volcans, centre de formation continue du Nord kivu	-1.6796433	29.2244245	2021-05-25	-	3
F108	Les Volcans, INSPECTION GERALE DE LA POLICE NATIONALE	-1.679773	29.2250523	2021-05-24	-	3
F109	Himbi, av.de la mission n:064	-1.6653563	29.192432	2021-05-28	-	2
F110	Les Volcans, Hôpital général de Référence	-1.678491	29.2257114	2021-05-25	-	3
F111	Les Volcans, Super Market Yesu ni Jibu	-1.6788279	29.2278296	2021-05-23	-	2
F112	Les Volcans, Hôpital Général Route Sake	-1.6785608	29.2254783	2021-05-24	-	2
F113	Les Volcans, Port Ihusi	-1.6854669	29.2221452	2021-05-26	-	1
F114	Les Volcans, police lacustre	-1.6857747	29.2242942	2021-04-29	-	4
F115	Les Volcans, port Kimuchanga	-1.6858514	29.2251572	2021-05-22	-	2
F116	Les Volcans, port lavage voitures kimushanga	-1.6858853	29.2243453	2021-05-22	-	3
F117	Les Volcans, Port Ihusi	-1.6854052	29.2222441	2021-05-25	-	3
F118	Les Volcans, Hôpital général, Bureau ordre des médecins	-1.675836	29.2136347	2021-05-25	-	3
F119	Les Volcans, Hôpital général Bureau ordre des médecins	-1.6758893	29.2278256	2021-05-25	-	2
F120	Les Volcans, CF NK	-1.6800597	29.2249811	2021-04-28	-	3
F121	Les Volcans, INSPECTION GENERAL DE LA POLICE	-1.6802314	29.225283	2021-05-25	-	3
F122	Les Volcans, CF NK.	-1.680005	29.22487	2021-05-25	-	1
F123	Les Volcans, Hôpital général bureau ordre de médecins	-1.6786334	29.2251588	2021-05-25	-	2
F124	Les Volcans, GMI	-1.6801275	29.2252261	2021-05-28	-	2
F125	Les Volcans, jemi mon goma	-1.6800992	29.2248415	2021-05-26	-	4
F126	Les Volcans, GMI	-1.6803983	29.225125	2021-05-24	-	2
F127	Les Volcans, Mont Goma	-1.6803083	29.2252217	2021-05-25	-	4
F128	Les Volcans, ordre de medecin	-1.6788247	29.2257651	2021-05-24	-	2
F129	Les Volcans, hopital general ordre de medecin	-1.6788807	29.227015	2021-05-24	-	2
F130	Les Volcans, hopital general clinic	-1.6787446	29.2258414	2021-05-24	-	2
F131	Bujovu, Kivu Green	-1.6497887	29.2444463	24/05/2021	-	1
F132	Bujovu, Jolie bois(Ep Byahi)	-1.6501867	29.2443233	2021-05-24	-	1
F133	Bujovu, byahi	-1.6504947	29.2442121	2021-05-24	-	1
F134	Bujovu, bulegera, pré del'e.p byahi	-1.651253	29.2439218	2021-05-24	-	2
F135	Bujovu, Ep Byahi	-1.650855	29.2441483	2021-05-24	-	1
F136	Bujovu, Route Kami	-1.6513157	29.243923	2021-05-25	-	1
F137	Bujovu, jolie bois a côté de ep byahe	-1.6502828	29.2443046	2021-05-25	-	3
F138	Bujovu, byahi	-1.6505898	29.2440627	2021-05-24	-	2
F139	Bujovu, route byahi .salle polyvalente Kami	-1.6515183	29.24383	2021-05-24	-	3
F140	Bujovu, KAMI HSS HOUSE LOAD	-1.6518162	29.2437677	2021-05-25	-	2
F141	Mabanga Sud, stven shop	-1.6785679	29.2257033	2021-05-03	-	2
F142	Mabanga Sud, enface du STYVE SHOP	-1.6784152	29.2257172	2021-05-24	-	1
F143	Bujovu, Byahi(salle polyvalente kami)	-1.6523139	29.2436242	2021-05-24	-	3
F144	Majengo, Eglise la source/majengo	-1.6479312	29.2260394	2021-05-22	-	2
F145	Bujovu, bunyerezo, prêt du salle poly,kami	-1.6516867	29.243675	2021-05-25	-	2
F146	Majengo, Route ki 30 à 20m de l'eglise la source	-1.6478517	29.2262567	2021-05-22	-	1
F147	Mabanga Sud, enfance supermarket yesu ni jibu	-1.6785105	29.2258597	2021-05-24	-	1
F148	Bujovu, Sep congo	-1.6535837	29.243004	2021-05-25	-	2
F149	Mabanga Sud, stve shop	-1.6777534	29.2255614	2021-05-24	-	3
F150	Mabanga Nord, avenue kindu/ bornefontaine	-1.6597871	29.2260014	2021-05-25	-	2
F151	Majengo, Avenue Bitwayiki	-1.6465071	29.2260087	2021-05-24	-	2
F152	Mabanga Sud, établissement kakonze	-1.6781994	29.2255525	2021-05-24	-	2
F153	Mabanga Sud, Enfance de l'hôpital Général de goma.au batiment de l'Etablissement KAKONZE	-1.6784027	29.2255038	2021-05-25	-	2
F154	Mabanga Nord, aavenu kindu 2/borne fontaine	-1.6599643	29.2258118	2021-05-25	-	2
F155	Mabanga Sud, hopital generale	-1.6782428	29.2254997	2021-05-24	-	3
F156	Kasika, CBCA KIBWE	-1.653828	29.2202391	2021-05-27	-	2
F157	Majengo, Avenue Bitwayiki	-1.6453994	29.2259162	2021-05-24	-	1
F158	Mabanga Sud, Enfance de L'hôpital General de goma. à l'etablissement KAKONZE	-1.6785004	29.225559	2021-05-24	-	3
F159	Mabanga Nord, avenue kindu 2 /borne	-1.6600037	29.2260095	2021-05-25	-	1
F160	Mabanga Nord, kindu 2	-1.6599678	29.2259462	2021-05-25	-	1
F161	Mabanga Nord, kindu 2	-1.659827	29.2250409	2021-05-25	-	1
F162	Bujovu, hanika	-1.655057	29.2469273	2021-05-24	-	1
F163	Mabanga Sud, hospital general de goma/chez La Maitrise super market	-1.6785095	29.2261094	2021-05-24	-	1
F164	Mabanga Nord, ki.du2	-1.6594706	29.2248196	2021-05-25	-	1
F165	Mabanga Sud, Derière supermarket la maîtrise	-1.677845	29.2260622	2021-05-24	-	3
F166	Bujovu, Dispensaire Mont de guerison	-1.6551824	29.2469835	2021-05-25	-	1
F167	Bujovu, Augustin Nkundimana	-1.6549103	29.246866	2021-05-24	-	1
F168	Mabanga Sud, Derière LA Maitrise super market	-1.6778434	29.2260862	2021-05-24	-	1
F169	Mabanga Sud, Entré TMK av.kinshasa	-1.6773357	29.2261233	2021-05-24	-	1
F170	Mabanga Sud, entré TMK, avenue Ishasha	-1.677335	29.2259667	2021-05-24	-	2
F171	Kasika, avanue mont bleu	-1.6525561	29.2219035	2021-05-24	-	1
F172	Mabanga Nord, avenue kindu/tout pret de l antenne	-1.6599504	29.2250076	2021-05-25	-	1
F173	Mabanga Sud, Entré TMK, avenue Kinshasa	-1.6773877	29.2260029	2021-05-24	-	2
F174	Mabanga Sud, entre Tmk avenue Kinshasa	-1.6774084	29.225931	2021-05-23	-	2
F175	Mabanga Nord, avenue kindu 2/ antenne vodacom	-1.6604757	29.2253325	2021-05-25	-	1
F176	Mabanga Sud, Entré TMK av.Kinshasa	-1.6771882	29.2258568	2021-05-24	-	3
F177	Bujovu, tsirambo	-1.6628789	29.2505045	2021-05-25	-	1
F178	Mabanga Sud, Entré TMK av.kinshasa	-1.6774857	29.2272572	2021-05-24	-	2
F179	Mabanga Nord, notre damed afrique	-1.663405	29.2255298	2021-05-26	-	1
F180	Mabanga Nord, notredame	-1.663329	29.2254701	2021-05-26	-	2
F181	Mabanga Sud, Entré Tmk,avenue Kinshasa	-1.6772217	29.2259033	2021-05-25	-	1
F182	Kasika, ep amkeni	-1.6498426	29.2222549	2021-05-22	-	3
F183	Kasika, Kilijiwe	-1.649703	29.2221986	2021-05-24	-	1
F184	Mabanga Nord, avenue oso ,route principale	-1.6634276	29.2251599	2021-05-25	-	3
F185	Majengo, Av Mulindwa	-1.6478351	29.222146	2021-05-23	-	1
F186	Mabanga Nord, avenue oso route principale	-1.6634256	29.2251598	2021-05-25	-	1
F187	Mabanga Nord, avenue oso	-1.6634268	29.2251528	2021-05-25	-	1
F188	Kasika, avenue mbati	-1.6505883	29.223515	2021-05-24	-	2
F189	Kasika, Avenue Itala	-1.6507251	29.2238408	2021-05-24	-	1
F190	Mabanga Sud, afance dumarché Tmk.avenue Mokoto	-1.6754017	29.2264033	2021-05-24	-	1
F191	Mabanga Sud, Afance du marché Tmk. avenue Tmk	-1.6753215	29.2264725	2021-05-24	-	1
F192	Mabanga Sud, TMk,av.mutakato	-1.6754231	29.2264257	2021-05-24	-	2
F193	Mabanga Nord, avenue oso route principale	-1.6634261	29.2251538	2021-05-25	-	1
F194	Kasika, avenue mon bleu	-1.6528317	29.2244933	2021-05-24	-	1
F195	Virunga, avenue:muteberwa, derrière l'école conventionnée protestante laïc	-1.6638692	29.231904	2021-05-27	-	1
F196	Majengo, Route Kilijiwe	-1.6495591	29.2249213	2021-05-23	-	2
F197	Mabanga Nord, notredame	-1.661987	29.2244242	2021-05-28	-	2
F198	Kasika, mosqué Itala	-1.6529745	29.224564	2021-05-24	-	1
F199	Mabanga Sud, TMK,av.Mutakato	-1.6752588	29.2265234	2021-05-24	-	2
F200	Majengo, Route kilijiwe	-1.649569	29.2251633	2021-05-23	-	2
F201	Mabanga Nord, avenue oso edition	-1.6607779	29.2245302	2021-05-25	-	3
F202	Kasika, Avenue Bwisha	-1.6547271	29.2241954	2021-05-24	-	1
F203	Mabanga Nord, avenue kindu2	-1.6588452	29.2247035	2021-05-25	-	1
F204	Kasika, avenue Geometre	-1.6547769	29.2228791	2021-05-24	-	2
F205	Kasika, Avenue Bwisha	-1.6546794	29.2244854	2021-05-24	-	1
F206	Mabanga Nord, avenue kindu2	-1.658861	29.2249182	2021-05-23	-	1
F207	Mabanga Nord, avenue kindu2	-1.6587658	29.2252967	2021-05-24	-	1
F208	Kasika, avenue Bwisha	-1.6547338	29.2222855	2021-05-24	-	2
F209	Mabanga Sud, afance Dela Fontaine.Avenue matakato	-1.6746817	29.22791	2021-05-24	-	1
F210	Kasika, avenue géomètre	-1.6549303	29.2220411	2021-05-24	-	1
F211	Mabanga Sud, afance du complexe scolaire LA Fontaine	-1.6744467	29.2279617	2021-05-25	-	2
F212	Mabanga Nord, avenue kindu 2 / buvette kilimanjaro	-1.6585788	29.2251866	2021-05-24	-	2
F213	Kasika, Avenue Géomètre 2	-1.6571586	29.2220375	2021-05-24	-	1
F214	Kasika, avenue rwindi	-1.6569905	29.2224301	2021-05-25	-	1
F215	Mabanga Sud, vitwaike	-1.67289	29.228115	2021-06-01	-	1
F216	Bujovu, kingakati	-1.6614679	29.2507724	2021-05-25	-	1
F217	Bujovu, kingakati	-1.6625161	29.2506093	2021-05-24	-	2
F218	Bujovu, kingakati	-1.6619059	29.2509293	2021-05-24	-	1
F219	Bujovu, kingakati	-1.6586848	29.2544186	2021-05-23	-	1
F220	Bujovu, kingakati	-1.6587458	29.2547811	2021-05-24	-	1
F221	Bujovu, Cimetiere	-1.6564569	29.2533938	2021-05-24	-	1
F222	Bujovu, concession super match	-1.6549516	29.2527399	2021-05-25	-	2
F223	Bujovu, depotfret gomair	-1.6571433	29.2424769	2021-05-25	-	1
F224	Bujovu, Bujovu hanika	-1.655188	29.2467438	2021-05-24	-	1
F225	Bujovu, murikuza bujovu	-1.660737	29.2475444	2021-05-25	-	2
F226	Mabanga Sud, notre dame	-1.6694388	29.2272625	2021-05-24	-	1
F227	Bujovu, kingakati bujovu	-1.6614608	29.2508652	2021-05-24	-	2
F228	Bujovu, kingakati	-1.6622671	29.2506064	2021-05-25	-	2
F229	Bujovu, cirambo	-1.6634517	29.2502798	2021-05-24	-	1
F230	Mabanga Sud, Deux lampe	-1.6696467	29.2270533	2021-05-24	-	1
F231	Mabanga Sud, Entré deux lampes	-1.6696202	29.2270064	2021-05-24	-	3
F232	Mabanga Sud, salongo 2	-1.6696205	29.2269754	2021-06-01	-	1
F233	Bujovu, cirambo	-1.6635042	29.2505786	2021-05-25	-	2
F234	Mabanga Sud, Deux lampe	-1.6695402	29.2271312	2021-05-25	-	1
F235	Bujovu, cirambo	-1.663287	29.2504257	2021-05-25	-	1
F236	Bujovu, kingakati	-1.6618892	29.2509274	2021-05-24	-	2
F237	Bujovu, kingakati	-1.6591802	29.2548569	2021-05-25	-	3
F238	Bujovu, kingakati	-1.6588718	29.2551874	2021-05-25	-	1
F239	Bujovu, pres du cimetiere Gabiro	-1.6564477	29.2532033	2021-05-25	-	1
F240	Mabanga Sud, Deux lampe	-1.6695783	29.2268217	2021-05-24	-	1
F241	Katoyi, kibwetville	-1.6496546	29.2157314	2021-05-30	-	2
F242	Mabanga Sud, salongo 2	-1.6686033	29.226665	2021-05-03	-	2
F243	Mabanga Sud, Deux lampe avenue salongo 2	-1.668472	29.2267277	2021-05-24	-	2
F244	Mabanga Nord, salonga 2	-1.6686738	29.2267955	2021-05-24	-	1
F245	Mabanga Sud, salongo 2	-1.6684352	29.2268737	2021-05-24	-	2
F246	Mabanga Sud, Deux avenue rutoboko	-1.6687068	29.2269857	2021-05-24	-	1
F247	Mabanga Nord, avenue katohi	-1.662958	29.2231815	2021-05-25	-	1
F248	Mabanga Sud, Entre deux lampes av.rutoboko	-1.6686296	29.2270034	2021-05-24	-	2
F249	Mabanga Nord, katoyi inst majengo	-1.6634049	29.2230258	2021-05-23	-	1
F250	Mabanga Sud, salongo 1	-1.6688517	29.2277483	2021-05-25	-	2
F251	Katoyi, kilijiwe olame	-1.6547228	29.220279	2021-06-01	-	2
F252	Mabanga Nord, avenue katoyi hopital notre dame d afrique	-1.6645081	29.2250715	2021-05-25	-	2
F253	Mabanga Sud, mabanga avenue salongo2	-1.6675783	29.2260233	2021-05-25	-	4
F254	Katoyi, kilijiwe	-1.6521887	29.2180052	2021-05-27	-	1
F255	Mabanga Sud, Mabanga sud. avenue salongo 2	-1.6671533	29.22614	2021-05-24	-	2
F256	Mabanga Sud, Entre deux lampes,av.salongo deux	-1.6677142	29.2259358	2021-05-24	-	2
F257	Mabanga Nord, hopital notre dame d afrique	-1.6643424	29.2254751	2021-05-24	-	2
F258	Mabanga Nord, hopital notre dame d afrique	-1.6643516	29.2251039	2021-05-24	-	2
F259	Mabanga Nord, hopitale notre dame d afrique	-1.6642382	29.2249047	2021-05-24	-	1
F260	Mabanga Nord, avenue katoyi	-1.663912	29.2251418	2021-05-24	-	2
F261	Mabanga Sud, itebero	-1.6664749	29.2248332	2021-05-25	-	2
F262	Mabanga Sud, katoyi	-1.6659517	29.224505	2021-05-25	-	2
F263	Katoyi, Nzambe malamu salem	-1.6547228	29.220279	2021-05-25	-	1
F264	Mabanga Sud, Q. mabanga	-1.6658595	29.2246325	2021-05-24	-	1
F265	Mabanga Nord, notre damed afrique Ep katoyi	-1.6647699	29.2251034	2021-05-24	-	1
F266	Mabanga Nord, Ep katoyi	-1.6647468	29.2253408	2021-05-24	-	1
F267	Mabanga Sud, Notre Dame d'afrique	-1.6645033	29.2252333	2021-05-24	-	1
F268	Mabanga Nord, Ep katoyi	-1.6648684	29.2254223	2021-05-24	-	2
F269	Mabanga Nord, Ep katoyi	-1.6648558	29.2254537	2021-06-01	-	1
F270	Murara, E.P FARANJA	-1.6759311	29.2311103	2021-05-23	-	2
F271	Murara, mama mulezi primaire	-1.6771446	29.2303673	2021-05-23	-	2
F272	Mabanga Nord, Ep ste famille	-1.6650022	29.2253681	2021-05-24	-	2
F273	Mabanga Sud, Notre Dame mabaga	-1.6641873	29.22567	2021-05-24	-	3
F274	Mabanga Nord, Ep ste famille	-1.6651829	29.225952	2021-06-01	-	2
F275	Mabanga Nord, Ep ste famille	-1.6651011	29.2258203	2021-05-24	-	1
F276	Mabanga Sud, Mabanga sud Notre Dame	-1.6634547	29.2254962	2021-05-24	-	1
F277	Mabanga Sud, mabanga Notre Dame	-1.6634146	29.2252684	2021-05-24	-	2
F278	Murara, église EGD	-1.6774309	29.2299258	2021-05-26	-	1
F279	Mabanga Nord, mayani	-1.6685576	29.2262155	2021-05-26	-	1
F280	Mabanga Nord, che mayani	-1.6695685	29.2265314	2021-05-26	-	1
F281	Mabanga Nord, chez mayani	-1.6695855	29.226793	2021-05-26	-	1
F282	Murara, institut mikeno non conventioné	-1.6779849	29.2304569	2021-05-23	-	1
F283	Murara, Institut mikeno non conventioné	-1.6780325	29.230701	2021-05-23	-	1
F284	Kasika, av. lualaba	-1.659649	29.2228658	2021-05-24	-	1
F285	Mabanga Sud, mabanga sud. avenue vitwaki	-1.6722983	29.2273382	2021-05-24	-	1
F286	Mabanga Sud, Enté néo apostolique,av.vitwaiki	-1.6721895	29.2272083	2021-05-24	-	1
F287	Mabanga Sud, mabanga did. avenue kisimbi	-1.6722	29.2267633	2021-05-24	-	2
F288	Virunga, EP LAIC	-1.6631903	29.2321688	2021-05-24	-	1
F289	Mabanga Sud, mabanga avenue Mulinga	-1.67273	29.2272615	2021-05-24	-	3
F290	Mabanga Sud, Mabanga Mulinga	-1.6732283	29.2280317	2021-05-25	-	2
F291	Mabanga Sud, Dériere la fontaine Av.mulinga	-1.6738799	29.2279834	2021-05-24	-	2
F292	Mabanga Sud, mabanga	-1.6736332	29.2272479	2021-05-24	-	3
F293	Les Volcans, Institut	-1.6839837	29.2283044	2021-05-26	-	1
F294	Les Volcans, institut francais	-1.6837663	29.228301	2021-05-26	-	2
F295	Les Volcans, institut Francais	-1.6837322	29.2283734	2021-05-26	-	2
F296	Les Volcans, Institut Francais	-1.6840497	29.2284526	2021-06-01	-	1
F297	Les Volcans, institut Francais	-1.6839333	29.2282867	2021-05-26	-	1
F298	Les Volcans, institut Francais	-1.6838124	29.2283353	2021-05-26	-	1
F299	Les Volcans, Institut Francais	-1.6839275	29.2282172	2021-05-26	-	1
F300	Les Volcans, Institut Francais	-1.6843149	29.2283323	2021-05-26	-	1
F301	Mabanga Sud, mutakato	-1.6738015	29.2268697	2021-05-25	-	2
F302	Mabanga Sud, mutakato	-1.673165	29.2241266	2021-05-24	-	2
F303	Mabanga Sud, mabanga sud avenue ndalaga	-1.6726054	29.2229404	2021-05-24	-	1
F304	Himbi, plage du p	-1.6702608	29.1952245	2021-05-27	-	1
F305	Nyiragongo, Turunga, kase	-1.6309163	29.2239952	2021-05-25	-	1
F306	Nyiragongo, Munigi, katalengwa	-1.6492838	29.2421064	2021-05-27	-	1
F307	Nyiragongo, Turunga, Turunga/Kanyangwe	-1.63346	29.2245904	2021-05-23	-	1
F308	Nyiragongo, Munigi, nganda mwarugo,station la bénédiction	-1.6371747	29.2464522	2021-05-23	-	3
F309	Nyiragongo, Turunga, st benoit turunga	-1.6401392	29.2187978	2021-05-25	-	1
F310	Nyiragongo, Munigi, station la bénédiction kasenyi	-1.6369741	29.2467219	2021-05-23	-	2
F311	Nyiragongo, Munigi, kasenye	-1.635985	29.2466533	2021-04-23	-	1
F312	Nyiragongo, Munigi, kasenyi	-1.6360721	29.2466698	2021-05-23	-	2
F313	Nyiragongo, Turunga, st benoit	-1.6445859	29.21957	2021-05-26	-	1
F314	Nyiragongo, Munigi, mukiheru	-1.6383025	29.2515103	2021-05-24	-	1
F315	Nyiragongo, Munigi, kiheru	-1.6385871	29.2517936	2021-05-26	-	2
F316	Nyiragongo, Munigi, kiheru	-1.6390033	29.251308	2021-05-24	-	2
F317	Nyiragongo, Munigi, Av.kiheru	-1.638057	29.2522348	2021-05-24	-	1
F318	Goma, Les Volcans, mont goma	-1.6965282	29.2365223	2021-06-03	-	1
F319	Nyiragongo, Kanyaruchinya, kiheru kibati	-1.6318685	29.2516482	2021-06-01	-	1
F320	Nyiragongo, Munigi, kiheru	-1.6399051	29.2525393	2021-05-25	-	2
F321	Nyiragongo, Munigi, buhombo, kiheru	-1.6333616	29.2497126	2021-05-24	-	1
F322	Nyiragongo, Munigi, kiheru	-1.6400392	29.2522702	2021-04-27	-	1
F323	Nyiragongo, Munigi, buhombo	-1.6323788	29.2506562	2021-05-24	-	2
F324	Nyiragongo, Munigi, av. buhombo	-1.6331067	29.2500317	2021-05-24	-	1
F325	Nyiragongo, Munigi, kiheru	-1.6418291	29.2522717	2021-04-26	-	2
F326	Nyiragongo, Munigi, buhombo	-1.6324049	29.250821	2021-05-24	-	2
F327	Nyiragongo, Munigi, kiheru,	-1.6419309	29.2522665	2021-04-26	-	2
F328	Nyiragongo, Munigi, buhombo	-1.6322392	29.2510457	2020-04-24	-	2
F329	Nyiragongo, Munigi, av.buhumba	-1.6315354	29.2512602	2021-05-27	-	3
F330	Nyiragongo, Munigi, av.buhombo	-1.6312313	29.250972	2021-05-27	-	2
F331	Nyiragongo, Munigi, av.buhombo	-1.6316267	29.25044	2021-05-23	-	2
F332	Nyiragongo, Munigi, kasenyi	-1.6366422	29.2464841	2021-04-23	-	2
F333	Nyiragongo, Munigi, kihombo buheru	-1.63301	29.2501933	2021-04-24	-	1
F334	Nyiragongo, Munigi, Buhombo	-1.6315772	29.2512981	2021-05-27	-	1
F335	Nyiragongo, Munigi, Buhombo	-1.6317417	29.2504594	2021-05-23	-	1
F336	Nyiragongo, Munigi, av. buhombo	-1.6319994	29.2501906	2021-04-23	-	2
F337	Nyiragongo, Munigi, Murambi	-1.6468753	29.2515718	2021-05-26	-	1
F338	Nyiragongo, Kibati, Colline Bujoga	-1.5908289	29.2548583	2021-05-22	-	3
F339	Nyiragongo, Kiziba 1, kiziba 1, village karubamba	-1.630575	29.2209583	2021-05-23	-	2
F340	Nyiragongo, Kiziba 1, kiziba1, village karbamba	-1.6300645	29.2212468	2021-05-23	-	2
F341	Nyiragongo, Kiziba 1, Karubamba	-1.6265167	29.222285	2021-05-23	-	2
F342	Nyiragongo, Kiziba 1, Karubamba	-1.6263867	29.221025	2021-05-23	-	2
F343	Nyiragongo, Kiziba 1, karubamba, certaines fissures Deja recouvertes par Les habitants	-1.6226083	29.223505	2021-05-23	-	2
F344	Karisimbi, Bujovu, Buheka	-1.6604128	29.2417563	2021-05-27	-	1
F345	Karisimbi, Bujovu, Jambo safari	-1.6597417	29.2416852	2021-06-01	-	1
F346	Majengo, Avenue Bitwayiki	-1.6454862	29.2261895	2021-05-24	Hot temperature	2
F347	Kasika, avenue bwisha	-1.653985	29.2214433	2021-05-24	Smells	3
F348	Mabanga Nord, kindu 2	-1.6593566	29.2248247	2021-05-25	Smells, gas, hot tempr	1
F349	Mabanga Nord, avenue kindu/ hopital mwisa	-1.6594423	29.2248363	2021-05-29	Smells, gas, hot tempr	1
F350	Kasika, Kilijuwe	-1.6503243	29.221124	2021-05-24	Smells, hot tempr	1
F351	Bujovu, chirambo	-1.6633556	29.250601	2021-05-26	Smells	1
F352	Kasika, kilijiwe	-1.6507974	29.2210606	2021-05-24	Smells	2
F353	Kasika, Institut Saint-Marc	-1.65057	29.2222833	2021-05-24	Smells	1
F354	Kasika, Institut Saint Marc	-1.6502467	29.22232	2021-05-24	Smells	1
F355	Mabanga Nord, derierel ecole osokato	-1.6615148	29.2256012	2021-05-26	Smells, gas, hot tempr	3
F356	Kasika, avenue bwisha	-1.6539567	29.224435	2021-05-24	Smells	2
F357	Bujovu, jolis bois	-1.6508121	29.2519395	2021-05-24	Smell, gas	2
F358	Bujovu, Kirambo	-1.663476	29.2504765	2021-05-23	Smell	1
F359	Kasika, kisoko	-1.6596283	29.2194017	2021-05-27	Smell	1
F360	Mabanga Sud, Entré deux lampes av.salongo 2	-1.6685126	29.2267988	2021-05-24	Hot temperature	1
F361	Mabanga Sud, salongo 2	-1.6681951	29.2270918	2021-05-24	Hot temperature	2
F362	Mabanga Sud, salongo2	-1.6684752	29.2268263	2021-05-24	Hot temperature	2
F363	Mabanga Sud, salongo 2	-1.6687109	29.227393	2021-05-24	Hot temperature	2
F364	Mabanga Sud, mabanga sud salongo 2	-1.6675168	29.2261301	2021-05-24	Hot temperature	3
F365	Mabanga Nord, hopital notre dame d afrique	-1.6645104	29.2250465	2021-05-25	Smells	3
F366	Mabanga Nord, hopitale notre dame d afrique	-1.6645109	29.2253911	2021-06-01	Smells	2
F367	Mabanga Nord, hopital notre dame d afrique	-1.6644577	29.2253318	2021-05-24	Smells	3
F368	Mabanga Nord, hopital notre dame d afrique	-1.6643075	29.225258	2021-05-24	Smells	1
F369	Mabanga Nord, notre dame /ecole maternel	-1.6642695	29.2252394	2021-05-26	Smells	2
F370	Kasika, Nganda Galilaya	-1.659156	29.2221098	2021-05-24	Smells	2
F371	Mabanga Sud, notre dame	-1.6642726	29.2256909	2021-05-24	Hot temperature	2
F372	Mabanga Sud, mulinga	-1.6737651	29.227195	2021-05-25	Hot temperature	1
F373	Mabanga Sud, mushunganya	-1.6731929	29.224105	2021-05-25	Hot temperature	2
F374	Mabanga Sud, Mabanga avenue mushunganya	-1.6731531	29.2242324	2021-05-24	Hot temperature	1
F375	Nyiragongo, Munigi, taqué maman olive	-1.6494473	29.241257	2021-05-26	Smell,	1
F376	Nyiragongo, Kiziba 2, Antenne CAJED	-1.6385276	29.1992276	2021-06-03	Smell,Gas,	1
F377	Nyiragongo, Kiziba 2, Avenue Kabika	-1.6376457	29.2000644	2021-05-26	Smell,Gas,	2
F378	Nyiragongo, Turunga, camp mort	-1.6384999	29.2228036	2021-05-24	Smoke,	1
F379	Nyiragongo, Turunga, daniel kayeye	-1.6398034	29.2201099	2021-05-25	Hot temperature	1
F380	Nyiragongo, Kanyaruchinya, passage Laves	-1.6042526	29.2475787	2021-05-22	Smell,Gas,Hot temperature	3
F381	Nyiragongo, Kanyaruchinya, Quartier Kaguri	-1.612454	29.2563228	2021-05-24	Smell,Hot temperature	1
F382	Nyiragongo, Turunga, saint benoi	-1.6402138	29.2189333	2021-05-25	Smell,Hot temperature	1
F383	Nyiragongo, Turunga, saint benoi	-1.6402319	29.2191139	2021-05-25	Smell,	1
F384	Nyiragongo, Turunga, saint benoi	-1.6401242	29.2191397	2021-05-24	Smell,	2
F385	Nyiragongo, Kibati, entré makao	-1.6137067	29.2564033	2021-05-22	Smell,	2
F386	Nyiragongo, Turunga, turunga salle st benoit	-1.6447161	29.2189972	2021-05-24	Smoke,Hot temperature	1
F387	Nyiragongo, Turunga, Turunga/st Benoit	-1.6446306	29.2192617	2021-05-24	Smell,	2
F388	Nyiragongo, Turunga, Turunga/st Benoit	-1.6463164	29.2187053	2021-05-23	Smell,Gas,	2
F389	Nyiragongo, Munigi, kiheru	-1.6369746	29.2527739	2021-04-27	Smell,Smoke,	1
F390	Nyiragongo, Munigi, kiheru	-1.6399593	29.2518541	2021-04-26	Smell,Smoke,	1
F391	Nyiragongo, Kanyaruchinya, axe kipopo	-1.6039203	29.2476221	2021-05-22	Gas,	3
F392	Nyiragongo, Munigi, buhombo	-1.6317034	29.2503881	2021-04-23	Smell,Gas,	1
F393	Nyiragongo, Munigi, Buhombo	-1.6317483	29.25039	2021-05-23	Smell,	1
F394	Nyiragongo, Munigi, Buhombo	-1.631635	29.250375	2021-05-24	Smell,	2
F395	Nyiragongo, Munigi, buhombo	-1.6318418	29.2504025	2021-05-23	Smell,	2
F396	Nyiragongo, Munigi, buhombo	-1.6324076	29.249997	2021-05-23	Smell,	3
F397	Nyiragongo, Kiziba 1, Kinyambusi	-1.6315935	29.2096831	2021-05-24	Smell,	2
F398	Nyiragongo, Kiziba 1, Chamazi	-1.6350817	29.21424	2021-05-22	Smell,Smoke,	1
F399	Goma, Lac Vert, avenue burora,en face de Ets kisima	-1.6249933	29.1444283	2021-06-01	Smell,Gas,Smoke,Hot temperature	1
F400	Nyiragongo, Kanyaruchinya, kipopo	-1.6036421	29.2477014	2021-05-27	Smell,Gas,Hot temperature	2
F401	Nyiragongo, Munigi, murambi	-1.6510144	29.2519232	2021-04-27	Smell,Smoke,	2
F402	Nyiragongo, Munigi, murambi	-1.6502142	29.2518425	2021-04-26	Smell,Hot temperature	2
F403	Nyiragongo, Turunga, Ngangi 3	-1.6458486	29.216376	2021-05-23	Smell,	2
F404	Nyiragongo, Munigi, murambi	-1.6499528	29.2518381	2021-05-26	Smell,Gas,	1
F405	Nyiragongo, Munigi, murambi	-1.64874	29.2516461	2021-05-27	Smell,	1
F406	Goma, Lac Vert, Mabanga Orphelina	-1.6277559	29.1428123	2021-06-01	Gas,Hot temperature	1
F407	Nyiragongo, Kibati, coline après Ep.bujoba	-1.5907625	29.2535899	2021-05-24	Smell,Gas,Smoke,Hot temperature	4
F408	Nyiragongo, Kibati, défense armée	-1.5908067	29.2534433	2021-05-22	Smell,Gas,Smoke,Hot temperature	4
F409	Nyiragongo, Kibati, Kibati bujoga	-1.5913717	29.2530633	2021-05-23	Smell,Gas,Smoke,Hot temperature	5
F410	Nyiragongo, Kibati, Colline au dessus de l'école Bujoga	-1.5909797	29.2531427	2021-05-22	Smell,Gas,Smoke,Hot temperature	5
F411	Nyiragongo, Kibati, colline Bukumu	-1.5906736	29.2536851	2021-05-22	Smell,Gas,Smoke,Hot temperature	3
F412	Nyiragongo, Kibati, coline mujoga	-1.5909752	29.2533733	2021-05-22	Smell,Gas,Smoke,Hot temperature	3
F413	Nyiragongo, Kibati, kibati	-1.5911883	29.2533483	2021-06-01	Smell,Gas,Smoke,Hot temperature	3
F414	Nyiragongo, Kibati, Colline après Ecole Bujoga	-1.591139	29.2529608	2021-05-22	Smell,Gas,Smoke,Hot temperature	2
F415	Nyiragongo, Kibati, Colline Bukumu	-1.5911589	29.2533329	2021-05-24	Smell,Gas,Smoke,Hot temperature	3
F416	Nyiragongo, Kibati, Bujoga	-1.5918633	29.253025	2021-05-22	Smell,Gas,Hot temperature	3
F417	Nyiragongo, Kibati, Colline Bujoga	-1.5916933	29.2529833	2021-05-22	Smell,Gas,Smoke,Hot temperature	3
F418	Nyiragongo, Kibati, Bujoga	-1.5920083	29.253025	2021-05-23	Smell,Gas,Smoke,Hot temperature	2
F419	Nyiragongo, Kibati, defense militaire	-1.586855	29.2523867	2021-05-22	Gas,Smoke,Hot temperature	4
F420	Nyiragongo, Kibati, defense militaire	-1.5913131	29.2530606	2021-05-22	Smell,Gas,Smoke,Hot temperature	4
F421	Nyiragongo, Munigi, Murambi	-1.6466107	29.2515493	2021-05-26	Smell,	3
F422	Nyiragongo, Kibati, Bujoga	-1.5909253	29.2534735	2021-05-22	Smell,Gas,Smoke,Hot temperature	3
F423	Nyiragongo, Kibati, bujoga	-1.5909763	29.2536731	2021-05-22	Smoke,Hot temperature	2
F424	Nyiragongo, Kibati, colline Bujoga	-1.5909727	29.2536822	2021-05-22	Hot temperature	3
F425	Nyiragongo, Munigi, village Murambi	-1.6458024	29.2518529	2021-05-26	Smell,	1
F426	Nyiragongo, Munigi, kataregwa	-1.6488908	29.2423181	2021-05-24	Smell,	1
F427	Goma, Lac Vert, Orphelinat	-1.6285678	29.1421268	2021-05-26	Smell,Gas,Smoke,Hot temperature	2
F428	Nyiragongo, Kiziba 1, Karubamba	-1.62651	29.221265	2021-05-24	Smell,	2
F429	Nyiragongo, Kiziba 1, Karubamba	-1.6287074	29.2221193	2021-05-24	Smell,	2
F430	Nyiragongo, Turunga, tujenge	-1.6300821	29.2213725	2021-05-22	Hot temperature	2
F431	Nyiragongo, Turunga, tujenge	-1.6331984	29.2199779	2021-05-22	Smell,Hot temperature	2
F432	Karisimbi, Bujovu, Buheka	-1.6594424	29.2416207	2021-05-27	Smell,	2
F433	Goma, Les Volcans, Mont Goma	-1.681771	29.224567	2021-05-25	-	3
F434	Goma, Les Volcans, Mt goma	-1.6817996	29.2246238	2021-05-24	-	4
F435	Goma, Les Volcans, Mont Goma	-1.6817188	29.2245866	2021-05-24	-	3
F436	Goma, Les Volcans, Mont Goma,Monusco	-1.6815399	29.2249214	2021-05-25	-	5
F437	Goma, Les Volcans, mont goma	-1.6812929	29.2246822	2021-01-06	-	5
F438	Goma, Les Volcans, mt Goma	-1.6813239	29.2247079	2021-05-24	-	5
F439	Goma, Les Volcans, mont goma	-1.6813865	29.2249221	2021-01-06	-	5
F440	Goma, Les Volcans, mt Goma	-1.6814781	29.2246595	2021-05-24	-	5
F441	Goma, Les Volcans, Mont Goma,antenne monusco	-1.6814923	29.2247884	2021-06-01	-	3
F442	Goma, Les Volcans, Mont Goma. Monusco	-1.6814034	29.2245441	2021-05-25	-	3
F443	Goma, Les Volcans, mt Goma	-1.6814094	29.2246175	2021-05-24	-	4
F444	Goma, Les Volcans, mont goma /camp monusco	-1.6814238	29.2246807	2021-01-06	Smoke,	5
F445	Goma, Les Volcans, mont goma /camp monusco	-1.681295	29.2246972	2021-05-24	Smoke,	5
F446	Goma, Les Volcans, mt goma	-1.6807955	29.2251723	2021-05-24	-	3
F447	Goma, Les Volcans, Mont Goma	-1.6807575	29.2248285	2021-06-01	-	4
F448	Nyiragongo, Kibati, Au dessus des laves	-1.5854747	29.2845291	2021-05-26	Smell,Gas,Hot temperature	3
F449	Nyiragongo, Kibati, kanyanja	-1.5855423	29.284155	2021-05-22	Hot temperature	3
F450	Karisimbi, Mabanga Sud, En-dessous de 7 bougies	-1.6733353	29.223746	2021-05-24	Smell,Gas,Hot temperature	3
F451	Karisimbi, Mabanga Sud, Dernières dispansaire Eben Ezer	-1.6734027	29.2239018	2021-05-27	Hot temperature	2
F452	Karisimbi, Mabanga Sud, derière dispansaire eben ezer	-1.6736935	29.2243576	2021-05-27	Hot temperature	2
F453	Karisimbi, Mabanga Sud, dernière dispansaire eben ezer	-1.6735232	29.2243047	2021-05-27	-	1
F454	Karisimbi, Majengo, Itala	-1.6520995	29.2215753	2021-05-22	Hot temperature	3
F455	Karisimbi, Bujovu, Jolis Bois/Murambi	-1.6513879	29.2520432	2021-05-22	Hot temperature	5
F456	Karisimbi, Bujovu, jambo safaru	-1.6590337	29.2417394	2021-05-25	Smell,	3
F457	Karisimbi, Bujovu, jambo safari	-1.6602774	29.2410054	2021-05-25	Smell,	2
F458	Karisimbi, Bujovu, jambo safari	-1.6605995	29.2409993	2021-05-25	Smell,Gas,	2
F459	Karisimbi, Mabanga Sud, TMK	-1.676192	29.2234077	2021-05-24	Gas,Hot temperature	3
F460	Karisimbi, Mabanga Sud, TMK	-1.6759583	29.2234297	2021-05-24	-	3
F461	Karisimbi, Mabanga Sud, TMK	-1.6755996	29.223283	2021-05-24	-	3
F462	Nyiragongo, Munigi, Munigi	-1.6317759	29.2506728	2021-05-23	Gas,	2
F463	Nyiragongo, Munigi, Munigi	-1.6314519	29.2502406	2021-05-22	Gas,	3
F464	Nyiragongo, Munigi, Munigi	-1.6314747	29.2503748	2021-05-23	-	3
F465	Nyiragongo, Munigi, Kiheru	-1.6384432	29.2513347	2021-05-27	-	2
F466	Gisenyi Nyamyumba Hot springs	-1.7398897	29.2735088	2021-06-04	Gas	2
F467	Gisenyi Galaxy Kivu Hotel	-1.7312109	29.2650089	2021-05-24	-	2
F468	Gisenyi Port, fissure déjà fermé	-1.7149248	29.2691013	2021-05-25	-	2
F469	Gisenyi Rondpoint	-1.7027622	29.2627343	2021-05-23	-	4
F470	Gisenyi École ESG***, 5m deep!	-1.6997647	29.2615913	2021-05-27	-	5
F471	Gisenyi Nord border with Goma	-1.6618955	29.256099	2021-05-24	Gas	3
F472	Gisenyi Nord border with Goma	-1.6618006	29.2559425	2021-05-26	-	3
F473	Gisenyi Nord border with Goma	-1.6611199	29.2556589	2021-05-26	-	3
F474	Gisenyi Nord border with Goma	-1.6607549	29.25558	2021-05-26	Gas	3
F475	Gisenyi école Parroisse Muhato	-1.671515	29.2619541	2021-05-25	Gas	4
F476	Gisenyi école Parroisse Muhato	-1.6714241	29.2618496	2021-05-25	Gas	4
F477	Gisenyi école Parroisse Muhato	-1.6717518	29.2618906	2021-05-25	-	4
F478	Gisenyi Aéroport, sud du stade	-1.6762118	29.2632152	2021-05-25	-	3
F479	Gisenyi Cyanika	-1.6970443	29.2698593	2021-05-25	-	3
F480	Jambo Safari, coté aéroport	-1.66058	29.241	2021-05-25	-	3
F481	Jambo Safari, coté aéroport	-1.66058	29.241	2021-05-25	-	3
F482	Jambo Safari, coté aéroport	-1.66058	29.2412	2021-05-25	-	2
F483	Jambo Safari, coté aéroport	-1.65971	29.2416	2021-05-26	-	3
F484	Jambo Safari, coté aéroport	-1.65941	29.2417	2021-05-25	-	3
F485	Burengera	-1.65474	29.2427	2021-05-25	-	2
F486	Burengera	-1.65464	29.243	2021-05-24	-	2
F487	Bujovu Sep Congo	-1.65464	29.243	2021-05-24	-	3
