# Supplementary material for: Scientific response to the 2021 eruption of Nyiragongo based on the implementation of a participatory monitoring system
Source: Sci Rep. 2022 May 6;12:7488. doi: 10.1038/s41598-022-11149-0 (PMC9076609; doi:10.1038/s41598-022-11149-0)
Supplement: Supplementary file 3 — Supplementary Table 2. [file 41598_2022_11149_MOESM3_ESM.xlsx]

## Sheet: Dataset
ID	Type	Goal	Date	X (DD)	Y (DD)	CO2_air_corr (ppm)	Tair (°C)	P (hPa)	P_corr (hPa)	Tsoil (°C)	Flux CO2 (g/m2/d) Total	R²	CO2 (ppm) vials	𝛅13C (‰)	𝛔 (‰)	𝛅13C (‰) corrected from air	He (ppm)	3He/4He (Ra)	Error (Ra)
1	Soil	Map Cracks	2021-06-09	-1.68087	29.2254	400	26.5	982.3	851.4	28.3	3.75229	0.977
2	Soil	Map Cracks	2021-06-09	-1.68084	29.2253	300	26.3	982.3	851.4	29.2	0	0.648
3	Crack	Map Cracks	2021-06-09	-1.68077	29.2252	400	27	982	851.1	29.3	3.04593	0.785
4	Soil	Map Cracks	2021-06-09	-1.6808	29.2252	400	27.2	982.2	851.3	27.5	3.00808	0.591
5	Soil	Map Cracks	2021-06-09	-1.68079	29.2251	400	27.9	982.1	851.2	27.8	0.973941	0.741
6	Soil	Map Cracks	2021-06-09	-1.68074	29.225	400	27.1	982.2	851.3	28.1	13.335	0.914
7	Soil	Map Cracks	2021-06-09	-1.68069	29.2248	400	25	982.1	851.2	28.3	1.49986	0.889
8	Crack	Map Cracks	2021-06-09	-1.68069	29.2248	300	27.3	982.1	851.2	30.9	2.64148	0.408
9	Crack	Map Cracks	2021-06-09	-1.68179	29.2246	400	26.6	978.8	847.9	21.1	7.08561	0.598
10	Crack	Map Cracks	2021-06-09	-1.68179	29.2246	300	26	979.5	848.6	21.5	3.11415	0.924
11	Crack	Map Cracks	2021-06-09	-1.68154	29.2249	300	24.4	977.6	846.7	21.5	84.1471	0.764
12	Crack	Map Cracks	2021-06-09	-1.68145	29.2247	300	26.2	977.3	846.4	21.5	28.5625	0.756
13	Soil	Map Cracks	2021-06-09	-1.68146	29.2247	300	27.2	977.2	846.3	21.5	41.7655	0.881
14	Soil	Map Cracks	2021-06-09	-1.65941	29.2402	400	28.1	984	853.1	21.5	8.3619	0.99
15	Soil	Map Cracks	2021-06-09	-1.67913	29.2387	400	27.5	984.1	853.2	26.9	15.9756	0.995
16	Soil	Map Cracks	2021-06-09	-1.67805	29.2385	400	28.3	983.9	853	23	10.7384	0.994
17	Soil	Map Cracks	2021-06-09	-1.67724	29.2384	400	24.3	983.9	853	23	2.93459	0.964
18	Soil	Map Cracks	2021-06-09	-1.67633	29.2383	400	27.6	983.7	852.8	25	4.66506	0.99
19	Soil	Map Cracks	2021-06-09	-1.67427	29.238	400	25.9	983.5	852.6	24.5	3.78354	0.978
20	Soil	Map Cracks	2021-06-09	-1.67427	29.238	400	26.2	983.3	852.4	24.5	9.50616	0.995
21	Soil	Map Cracks	2021-06-09	-1.67336	29.238	400	27.2	983.1	852.2	26	6.02937	0.991
22	Soil	Map Cracks	2021-06-09	-1.67234	29.2379	400	27.4	983.2	852.3	26	7.78977	0.991
23	Soil	Map Cracks	2021-06-09	-1.6714	29.2378	400	25.5	983.1	852.2	26	13.5991	0.992
24	Soil	Map Cracks	2021-06-09	-1.67044	29.2378	400	25.8	983	852.1	23	10.1663	0.996
25	Soil	Map Cracks	2021-06-09	-1.66922	29.2377	400	25.7	982.8	851.9	25	9.72621	0.993
26	Soil	Map Cracks	2021-06-09	-1.66807	29.2376	400	26.8	983.6	852.7	25	3.05517	0.914
27	Soil	Map Cracks	2021-06-09	-1.66675	29.2374	400	25.3	982.4	851.5	25	12.8509	0.992
28	Soil	Map Cracks	2021-06-09	-1.66557	29.2373	400	25.5	981.6	850.7	22.5	5.85333	0.952
29	Soil	Map Cracks	2021-06-09	-1.66436	29.2372	400	25.4	981.6	850.7	22.5	8.49393	0.995
30	Soil	Map Cracks	2021-06-09	-1.66346	29.2371	400	26	981.5	850.6	22.5	0.803182	0.75
31	Soil	Map Cracks	2021-06-09	-1.66204	29.2368	400	28	982.9	852	22.5	18.4402	0.995
32	Soil	Map Cracks	2021-06-09	-1.66071	29.2368	400	27.8	980.7	849.8	22.5	3.57493	0.989
33	Soil	Map Cracks	2021-06-09	-1.65952	29.2367	400	29.3	980.2	849.3	22.5	3.4517	0.949
34	Soil	Map Cracks	2021-06-09	-1.6584	29.2366	400	27.5	981.7	850.8	22.5	4.92912	0.994
35	Soil	Map Cracks	2021-06-09	-1.65723	29.2365	400	28.5	979.6	848.7	22.5	2.15209	0.986
36	Soil	Map Cracks	2021-06-09	-1.65615	29.2363	400	27.3	979.5	848.6	22.5	2.12172	0.968
37	Soil	Map Cracks	2021-06-09	-1.655	29.2362	400	27.6	979.3	848.4	22.5	2.85185	0.987
38	Soil	Map Cracks	2021-06-09	-1.65382	29.2361	400	26.2	979	848.1	22.5	1.91399	0.973
39	Soil	Map Cracks	2021-06-09	-1.65276	29.236	400	27.2	978.7	847.8	22.5	1.47522	0.947
40f	Crack	Map Cracks	2021-06-09	-1.67371	29.2272	400	30.5	982	851.1	41.5	2.29248	0.991
41	Crack	Map Cracks	2021-06-09	-1.67432	29.2271	1700	30.9	981.4	850.5	40.3	1.47478	0.786
41f	Crack	Map Cracks	2021-06-09	-1.67432	29.2271	1700	30.9	981.4	850.5	40.3	574.815	0.838
42f	Crack	Map Cracks	2021-06-09	-1.67377	29.2239	900	32.5	981.7	850.8	42.2	747.774	0.992
43f	Crack	Map Cracks	2021-06-09	-1.6736	29.2244	600	30.2	982.4	851.5	43	71.6483	0.982
44f	Crack	Map Cracks	2021-06-09	-1.66851	29.2268	500	28.6	980.1	849.2	42.3	1.28553	0.915
45f	Crack	Map Cracks	2021-06-09	-1.66866	29.2272	500	29.1	980	849.1	44	20.1566	0.982
46f	Crack	Map Cracks	2021-06-09	-1.66456	29.2251	500	31.2	979.6	848.7	44	250.285	0.948
47fv	Crack	Map Cracks	2021-06-09	-1.66452	29.2252	700	30.5	979.3	848.4	42.8	325.41	0.99	1500	-12.3	1.2	-13.7
48f	Soil	Map Cracks	2021-06-09	-1.66449	29.2252	700	31.7	979.5	848.6	41	14.0392	0.981
49bis	Crack	Map Cracks	2021-06-10	-1.66397	29.2251	400	31.7	983.3	852.4	41	2.75283	0.964
49f	Crack	Map Cracks	2021-06-10	-1.66397	29.2251	400	26.7	983.3	852.4	23.2	58.0052	0.979
50f	Crack	Map Cracks	2021-06-10	-1.66398	29.2255	300	24.7	982.9	852	21.3	3.91821	0.931
50fbis	Crack	Map Cracks	2021-06-10	-1.66398	29.2255	700	24.7	982.9	852	23.2	1.936	0.699
51f	Soil	Map Cracks	2021-06-10	-1.65388	29.2244	400	25.7	982.2	851.3	22.5	54.0883	0.994
52	Crack	Map Cracks	2021-06-10	-1.65141	29.2204	400	25.7	978	847.1	28.2	4.30066	0.989
52bis	Crack	Map Cracks	2021-06-10	-1.65141	29.2204	400	25.7	978	847.1	28.2	79.13	0.979
53f	Crack	Map Cracks	2021-06-10	-1.65388	29.2244	400	29.1	979	848.1	27	1.22348	0.905
54f	Crack	Map Cracks	2021-06-10	-1.65402	29.2214	500	23.6	978.5	847.6	41.2	34.4598	0.995
55f	Crack	Map Cracks	2021-06-10	-1.65212	29.2216	560	27.4	977.2	846.3	40.5	9.2421	0.949
56f	Crack	Map Cracks	2021-06-10	-1.63333	29.22	400	29.1	972.1	841.2	43.1	237.478	0.955
57f	Soil	Map Cracks	2021-06-10	-1.62646	29.2223	400	29.3	969.1	838.2	43.1	2.2762	0.873
58f	Crack	Map Cracks	2021-06-10	-1.65095	29.252	500	29.2	972.7	841.8	44.5	-1.04612	0.607
59	Soil	Map Cracks	2021-06-10	-1.65137	29.2521	500	29.2	972.7	841.8	44.5	21.3448	0.998
60f	Crack	Map Cracks	2021-06-10	-1.652	29.2437	500	30.3	974.3	843.4	36.7	14.6113	0.986
61	Crack	Map Cracks	2021-06-10	-1.6521	29.2436	500	30.3	974.3	843.4	36.7	3.6097	0.982
62f	Crack	Map Cracks	2021-06-10	-1.65214	29.2436	400	30.3	974.3	843.4	36.6	9.19809	0.953
63f	Crack	Map Cracks	2021-06-10	-1.65974	29.2417	400	26.8	977.1	846.2	34.7	1.47786	0.996
64fv	Soil	Map Cracks	2021-06-10	-1.66061	29.2411	4900	26.8	977.1	846.2	30.8	152.583	0.974	7800	-17.2	0.3	-18.2	8.9	0.55
106fv	Crack	Map Cracks	2021-06-10	-1.67525	29.2234	3900	28.8	981.5	850.6	40.6	865.281	0.997	6900	-12.8	0.2	-13.1	7.78	0.77	0.0041
106bis	Crack	Map Cracks	2021-06-10	-1.67525	29.2233	400	28.8	981.5	850.6	40.6	17.1199	0.999
107f	Crack	Map Cracks	2021-06-10	-1.67539	29.2234	500	28.8	981.5	850.6	25.8	2.07067	0.921
134f	Crack	Map Cracks	2021-06-14	-1.63172	29.2506	5100	30	837.7	837.7	N/A	1572.79	0.948	6800	-16.9	-	-17.4
135f	Crack	Map Cracks	2021-06-14	-1.63147	29.2502	600	36.5	837.1	837.1	N/A	240.339	0.965
136f	Crack	Map Cracks	2021-06-14	-1.6318	29.2505	500	32.7	837.4	837.4	N/A	-3.60706	0.922
137f	Crack	Map Cracks	2021-06-14	-1.63182	29.2505	3100	32.4	837.4	837.4	N/A	314.363	0.975
138f	Crack	Map Cracks	2021-06-14	-1.63867	29.2518	500	21.2	840.7	840.7	N/A	116.142	0.876
139f	Crack	Map Cracks	2021-06-14	-1.6385	29.2514	600	28.2	840.4	840.4	N/A	11.5306	0.988
140f	Crack	Map Cracks	2021-06-14	-1.63719	29.2465	1300	31.1	840.4	840.4	N/A	240.691	0.957
141f	Crack	Map Cracks	2021-06-14	-1.68369	29.2284	600	29.7	850.2	850.2	N/A	44.142	0.998
142f	Crack	Map Cracks	2021-06-14	-1.68446	29.2284	3100	28.4	850.8	850.8	N/A	345.434	0.995
142soil	Soil	Map Cracks	2021-06-14	-1.68446	29.2284	500	28.4	850.8	850.8	N/A	17.604	0.998
r2	Soil	Map Cracks	2021-06-15	-1.62568	29.2455	N/A	27.9	833.7	833.7	N/A	31.6432	0.998	11500	-20.5	-	-20.9	11.2	0.49
r3	Crack	Map Cracks	2021-06-15	-1.62568	29.2455	N/A	27.9	833.7	833.7	N/A	12.0587	0.997
143f	Crack	Map Cracks	2021-06-15	-1.62679	29.2456	N/A	27.9	833.7	833.7	N/A	9.37413	0.996
144f	Crack	Map Cracks	2021-06-15	-1.62727	29.2454	N/A	27.9	833.7	833.7	N/A	4.18579	0.98
145f	Crack	Map Cracks	2021-06-16	-1.65097	29.2519	N/A	20.2	844.5	844.5	N/A	10.1663	0.993
146f	Crack	Map Cracks	2021-06-16	-1.65139	29.252	N/A	18.7	975.4	844.5	N/A	17.3399	0.996
146soil	Soil	Map Cracks	2021-06-16	-1.65139	29.252	N/A	18.7	975.4	844.5	N/A	19.6285	0.975
147f	Crack	Map Cracks	2021-06-16	-1.66388	29.2299	N/A	22.6	982.8	851.9	22	238.05	0.962
108	Crack	Map Cracks	2021-06-17	-1.74014	29.2734	500	25.8	858	858	26.9	724.713	0.993	3800	-13.9	-	-14.5
148fv	Crack	Map Cracks	2021-06-17	-1.74014	29.2734	500	25.8	858	858	26.9	290.202	0.966
148soil	Soil	Map Cracks	2021-06-17	-1.73998	29.2737	400	29.7	854.4	854.4	N/A	7.43769	0.999
149f	Crack	Map Cracks	2021-06-17	-1.71493	29.2691	400	27.4	856.9	856.9	N/A	15.3155	0.998
150f	Crack	Map Cracks	2021-06-17	-1.70276	29.2627	600	24.4	856.9	856.9	N/A	4.01371	0.972
150fbis	Crack	Map Cracks	2021-06-17	-1.70276	29.2627	400	24.4	856.9	856.9	N/A	35.164	0.997
151f	Crack	Map Cracks	2021-06-17	-1.69987	29.2617	500	28.8	856.9	856.9	20.8	2.43727	0.981
152f	Crack	Map Cracks	2021-06-17	-1.66193	29.2561	500	28.8	975	844.1	20.6	226.079	0.974
152fbis	Crack	Map Cracks	2021-06-17	-1.66193	29.2561	800	28.8	975	844.1	21.1	19.8925	0.999
153f	Crack	Map Cracks	2021-06-17	-1.66072	29.2556	800	28.7	974	843.1	19.6	53.6042	0.971	813	-12.3	2	-16.1
173f	Crack	Map Cracks	2021-06-18	-1.67153	29.262	300	20.2	848.4	848.4	21.2	652.008	0.986
173soil	Soil	Map Cracks	2021-06-18	-1.67174	29.2619	300	20.2	848.4	848.4	21.2	16.2397	0.994
174f	Crack	Map Cracks	2021-06-18	-1.67158	29.2619	400	20.2	848.4	848.4	19.6	7.4817	0.968
175	Crack	Map Cracks	2021-06-18	-1.68393	29.2626	400	19.8	852.4	852.4	22.8	6.51348	0.999
176	Crack	Map Cracks	2021-06-18	-1.67622	29.2632	400	19.9	848.9	848.9	20.3	25.6578	0.998
177f	Crack	Map Cracks	2021-06-18	-1.69688	29.27	400	19.8	845	845	20.7	8.31789	0.991
